# Supplementary material for: Determinants of Habitat Selection by Hatchling Australian Freshwater Crocodiles
Source: PLoS One. 2011 Dec 7;6(12):e28533. doi: 10.1371/journal.pone.0028533 (PMC3233590; doi:10.1371/journal.pone.0028533)
Supplement: Figure S1 — Stomach contents of 4-5 month freshwater crocodiles ( Crocodylus johnstoni ) from Lake Argyle, Western Australia. (XLS) [file pone.0028533.s001.xls]

## Sheet: Sheet1
Stomach contents of 4-5 month freshwater crocodiles (Crocodylus johnstoni) from Lake Argyle, Western Australia.
See Webb et al. 1982 for definition of prey target size
Crocodile No.	Habitat	Total # prey items	No. morphospecies	Total prey mass	Order	Target size	Number of items
1	grass	3	2	1.791	Coleoptera	3	2
					Coleoptera	4	1
2	grass	9	5	1.677	Araneae	4	1
					Dermaptera	4	1
					Dermaptera	4	3
					Isopoda	3	3
					Orthoptera	5	1
3	weed	26	8	4.142	Diptera	4	9
					Hemiptera	4	12
					Odonata	4	2
					Odonata	4	1
					Orthoptera	4	2
4	open	2	2	0.754	Coleoptera	4	1
					Pisces	5	1
5	open	1	1	1.458	Isopoda	4	1
6	open	6	3	1.741	Anura	5	1
					Coleoptera	3	2
					Hemiptera	4	3
7	weed	4	3	2.933	Isopoda	4	1
					Odonata	4	1
					Orthoptera	4	2
8	open	1	1	0.055	Isopoda	3	1
9	weed	1	1	0.015	Odonata	4	1
10	grass	4	2	0.49	Coleoptera	4	1
					Isopoda	3	3
11	weed	5	4	1.514	Coleoptera	4	1
					Coleoptera	3	1
					Hemiptera	4	2
					Orthoptera	5	1
12	weed	4	4	2.915	Coleoptera	4	2
					Coleoptera	4	1
					Orthoptera	5	1
13	open	4	2	8.533	Coleoptera	5	4
14	weed	1	1	5.92	Coleoptera	5	1
15	open	1	1	4.21	Orthoptera	4	1
16	weed	2	1	1.108	Coleoptera	4	2
17	grass	2	2	1.569	Coleoptera	4	1
					Orthoptera	5	1
18	weed	3	3	0.889	Coleoptera	4	1
					Dermaptera	5	1
					Hemiptera	4	1
19	weed	5	3	1.071	Coleoptera	4	4
					Orthoptera	4	1
20	weed	2	2	0.54	Coleoptera	4	2
21	weed	2	1	0.491	Coleoptera	4	2
22	grass	4	3	0.766	Coleoptera	4	1
					Hemiptera	4	2
					Orthoptera	4	1
23	grass	2	2	0.36	Coleoptera	4	2
24	weed	4	2	1.024	Coleoptera	3	2
					Hemiptera	4	2
25	grass	1	1	0.188	Orthoptera	5	1
27	weed	15	5	11.343	Anura	6	1
					Coleoptera	5	1
					Coleoptera	4	1
					Hemiptera	4	12
28	grass	10	6	1.771	Araneae	5	1
					Diptera	4	1
					Hemiptera	4	5
					Hemiptera	4	2
					Orthoptera	5	1
29	grass	4	2	1.752	Coleoptera	4	1
					Hemiptera	4	3
30	weed	1	1	0.173	Pisces	6	1
31	grass	5	3	8.32	Hemiptera	4	4
					Orthoptera	5	1
32	weed	24	7	16.39	Coleoptera	4	12
					Coleoptera	5	1
					Dermaptera	4	1
					Hemiptera	4	9
					Odonata	4	1
33	grass	14	7	8.665	Anura	6	1
					Coleoptera	4	1
					Coleoptera	5	1
					Dermaptera	4	1
					Hemiptera	4	8
					Hemiptera	4	2
34	weed	31	4	10.984	Coleoptera	4	23
					Hemiptera	4	8
35	grass	17	3	7.26	Coleoptera	4	9
					Hemiptera	4	8
36	open	20	5	9.857	Coleoptera	5	1
					Coleoptera	4	8
					Hemiptera	4	11
37	grass	33	4	15.354	Coleoptera	4	1
					Hemiptera	4	31
					Orthoptera	4	1
38	weed	27	8	8.398	Anura	6	1
					Coleoptera	4	12
					Coleoptera	3	4
					Dermaptera	5	1
					Hemiptera	4	7
					Hemiptera	3	2
39	grass	16	4	5.796	Coleoptera	4	1
					Hemiptera	4	6
					Hemiptera	3	9
40	weed	10	5	2.759	Anura	5	1
					Araneae	4	1
					Hemiptera	4	4
					Orthoptera	4	3
					Orthoptera	5	1
42	grass	7	4	2.808	Coleoptera	4	1
					Coleoptera	4	5
					Odonata	5	1
43	weed	15	6	10.299	Anura	6	1
					Araneae	5	1
					Coleoptera	4	7
					Hemiptera	4	6
44	grass	8	3	5.229	Hemiptera	4	5
					Hemiptera	3	3
45	grass	19	5	10.714	Anura	6	1
					Coleoptera	3	4
					Hemiptera	4	11
					Hemiptera	3	3
46	grass	8	3	3.338	Coleoptera	4	1
					Coleoptera	5	5
					Orthoptera	5	2
47	open	7	2	1.86	Coleoptera	4	7
48	grass	7	2	3.104	Araneae	5	1
					Hemiptera	4	6
49	open	2	1	4.058	Pisces	6	2
50	grass	3	3	14.1	Coleoptera	4	1
					Orthoptera	4	1
					Pisces	6	1
52	open	3	2	0.798	Hemiptera	4	1
					Isopoda	5	2
53	grass	4	3	0.6	Araneae	4	1
					Coleoptera	4	2
					Orthoptera	5	1
54	weed	6	4	3.988	Coleoptera	4	1
					Coleoptera	4	2
					Dermaptera	5	1
					Hemiptera	3	2
55	grass	4	3	0.725	Coleoptera	4	1
					Coleoptera	5	1
					Dermaptera	5	2
56	weed	2	2	0.278	Araneae	3	1
					Odonata	4	1
57	open	8	4	4.34	Coleoptera	4	1
					Isopoda	3	1
					Orthoptera	3	6
58	grass	6	3	2.277	Coleoptera	4	1
					Dermaptera	4	4
					Orthoptera	5	1
59	weed	8	5	3.916	Coleoptera	4	2
					Dermaptera	4	1
					Hemiptera	4	4
					Orthoptera	4	1
60	open	6	4	1.022	Coleoptera	4	1
					Dermaptera	5	2
					Hemiptera	4	2
					Isopoda	3	1
61	grass	3	3	1.034	Dermaptera	5	1
					Isopoda	4	1
					Orthoptera	4	1
62	weed	4	3	1.144	Coleoptera	4	1
					Hemiptera	4	2
					Orthoptera	5	1
63	weed	5	3	1.473	Coleoptera	4	3
					Coleoptera	3	2
64	grass	2	1	0.276	Dermaptera	4	1
					Dermaptera	5	1
65	open	5	2	1.185	Coleoptera	4	1
					Hemiptera	4	4
66	open	5	3	2.081	Hemiptera	4	2
					Isopoda	4	2
					Odonata	5	1
67	weed	2	2	0.898	Coleoptera	3	1
					Hemiptera	4	1
68	grass	2	2	0.802	Coleoptera	4	1
					Coleoptera	4	1
69	weed	4	3	0.505	Araneae	5	1
					Coleoptera	3	1
					Hemiptera	4	2
71	open	3	1	0.672	Hemiptera	4	3
72	weed	7	2	1.08	Coleoptera	4	1
					Coleoptera	4	6
73	grass	15	4	3.796	Hemiptera	4	5
					Hemiptera	4	8
					Hemiptera	4	1
					Isopoda	4	1
74	weed	1	1	0.053	Araneae	3	1
75	open	1	1	0.446	Coleoptera	3	1
76	grass	7	3	1.935	Coleoptera	4	4
					Hemiptera	3	3
77	grass	1	1	0.067	Hemiptera	4	1
78	weed	1	1	1.08	Diptera	5	1
79	weed	9	5	4.437	Coleoptera	4	3
					Coleoptera	4	1
					Dermaptera	5	1
					Hemiptera	4	4
80	grass	4	2	1.234	Coleoptera	3	1
					Hemiptera	4	3
81	weed	8	2	1.356	Hemiptera	4	6
					Hemiptera	4	2
82	open	3	1	0.491	Hemiptera	4	3
		4	4	0.391	Coleoptera	4	1
					Diptera	4	1
					Diptera	4	1
					Hemiptera	4	1
84	grass	6	2	0.962	Hemiptera	4	3
					Hemiptera	4	2
					Hemiptera	3	1
85	open	1	1	0.019	Araneae	5	1
86	open	2	1	0.201	Isopoda	4	2
87	open	1	1	0.62	Anura	6	1
88	open	4	1	0.7	Isopoda	4	4
90	open	1	1	1.08	Diptera	5	1
91	open	4	3	2.075	Araneae	4	1
					Coleoptera	4	1
					Hemiptera	4	1
					Hemiptera	4	1
92	open	2	2	6.77	Odonata	5	1
					Pisces	5	1
93	open	1	1	0.44	Hemiptera	4	1
94	open	2	2	0.39	Dermaptera	5	1
					Isopoda	3	1
95	open	3	2	0.132	Hemiptera	4	1
					Isopoda	4	2
96	open	4	3	3.681	Coleoptera	4	1
					Orthoptera	4	2
					Pisces	5	1
97	open	1	1	0.35	Coleoptera	3	1
98	grass	1	1	1.22	Orthoptera	5	1
